# Supplementary material for: Dynamic response of Blue Honeysuckle fruit-stem system based on mathematical model
Source: PLoS One. 2026 Mar 4;21(3):e0344122. doi: 10.1371/journal.pone.0344122 (PMC12959722; doi:10.1371/journal.pone.0344122)
Supplement: S1 File — Basic parameters of Blue Honeysuckle used in the mathematical model. (XLSX) [file pone.0344122.s001.xlsx]

## Sheet: Sheet1
Test items	Test number
	1	2	3	4	5	6	7	8	9	10	11	12	13	14	15	16	17	18	19	20
Density of the fruit branch（kg m-3）	919	931	817	858	900	888	933	803	909	911
Elastic modulus of the fruit branch （Mpa）	4474	5730	4865
Allowable stress of the fruit branch （Mpa）	47.1	20.3	38.5
Length of the fruit branch（mm）	929	679	950	826	834	746	1005	1127	1118	637
Basal diameter of the fruit branch（mm）	9.1	6.7	11.1	8.1	8.8	7.3	10.7	12.5	12.8	5.8
Apical diameter of the fruit branch（mm）	3.1	2.2	3.1	2.6	2.9	2.3	3.3	3.8	3.5	2
Fruit stem length（mm）	5.3	6.2	11.6	4.9	8.5	8.9	7.6	6.8	5.1	8.1
Diameter of the de-corticated fruit stem（mm）	0.36	0.53	0.48	0.7	0.36	0.57	0.42	0.61	0.54	0.74
Individual fruit weight（g）	0.86	0.46	1.06	0.58	1.26	0.41	0.73	0.8	1.21	0.89	0.93	0.87	0.61	0.94	0.64	1.03	1.09	1.08	0.51	1.21
Individual Fruit length（mm）	17.89	9.91	21.19	11.96	26.62	8.57	16.08	16.51	25.74	18.43	17.71	19.72	14.59	19.93	12.66	21.86	24.99	22.48	11.29	26.06
Individual Fruit width（mm）	6.93	4.29	8.61	5.2	11.79	3.94	5.81	6.5	8.91	7.87	7.96	8.01	5.93	8.88	5.45	9.21	11.06	11.21	4.74	11.31
Bulk density of fruit（kg m-3）Fruit ellipsoid calculation	1100	1046	1459	1433	1379	1439	1411	1064	1286	1183
