# Supplementary material for: Dynamic response of Blue Honeysuckle fruit-stem system based on mathematical model
Source: PLoS One. 2026 Mar 4;21(3):e0344122. doi: 10.1371/journal.pone.0344122 (PMC12959722; doi:10.1371/journal.pone.0344122)
Supplement: S2 File — Experimental data from Blue Honeysuckle harvesting. (XLSX) [file pone.0344122.s002.xlsx]

## Sheet: Sheet1
The experimental results of Blue Honeysuckle harvesting
Data Label	m1(g) the mass of detached fruits	m2(g) the mass of fruits remaining attached	m3(g) the mass of fruits damaged		Excitation Frequency( rad s-1)	Excitation Amplitud(mm)
Group 1 Data
1	350	442	5
2	800	372	13		31.42	39
3	237	1137	3
Group 2 Data
1	775	268	16
2	689	342	24		31.42	53
3	763	1130	53
Group 3 Data
1	596	210	20
2	718	1244	11		41.87	39
3	511	227	10
Group 4 Data
1	574	332	16
2	320	331	19		41.87	53
3	281	4	18
Group 5 Data
1	522	141	25
2	334	125	7		52.33	39
3	456	226	14
Group 6 Data
1	460	39	29
2	117	4	7		52.33	53
3	176	1	13
Group 7 Data
1	746	55	32
2	699	70	23		62.83	39
3	547	242	33
Group 8 Data
1	714	0	80
2	755	0	82		62.83	53
3	631	0	35
Group 9 Data
1	523	1	14
2	631	2	42		73.27	39
3	707	2	47
Group 10 Data
1	634	0	47
2	759	0	139		73.27	53
3	728	0	68
The experimental results of approximate horizontal stem harvesting
Group 1 Data
1	90	127	1
2	96	447	2		31.42	39
3	101	117	2
Group 2 Data
1	98	45	3
2	49	91	2		41.87	39
3	65	55	1
Group 3 Data
1	70	43	2
2	136	25	5		52.33	39
3	109	110	6
Group 4 Data
1	131	28	8
2	111	48	7		62.83	39
3	55	10	2
Group 5 Data
1	79	1	5
2	104	0	6		73.27	39
3	129	0	7
The experimental results of approximate vertical stem harvesting
Group 1 Data
1	398	221	4
2	123	156	1		31.42	39
3	150	176	2
Group 2 Data
1	102	30	3
2	377	799	6		41.87	39
3	158	16	3
Group 3 Data
1	355	47	8
2	320	42	16		52.33	39
3	356	216	9
Group 4 Data
1	320	72	13
2	147	4	11		62.83	39
3	46	3	1
Group 5 Data
1	300	0	20
2	319	0	16		73.27	39
3	192	0	9
